# Supplementary material for: Profiling of phytohormones in apple fruit and buds regarding their role as potential regulators of flower bud formation
Source: Tree Physiol. 2022 Aug 11;42(11):2319–35. doi: 10.1093/treephys/tpac083 (PMC9912367; doi:10.1093/treephys/tpac083)
Supplement: Supplementary_tables_1_and_2_tpac083 [file supplementary_tables_1_and_2_tpac083.xlsx]

## Sheet: all data
Hormone	Gala_68_DAFB_1	Gala_68_DAFB_2	Gala_68_DAFB_3	Gala_68_DAFB_4	AV_Gala_68	Fuji_68_DAFB_1	Fuji_68_DAFB_2	Fuji_68_DAFB_3	Fuji_68_DAFB_4	AV_Fuji_68	Gala_83_DAFB_1	Gala_83_DAFB_2	Gala_83_DAFB_3	Gala_83_DAFB_4	AV_Gala_83	Fuji_83_DAFB_1	Fuji_83_DAFB_2	Fuji_83_DAFB_3	Fuji_83_DAFB_4	AV_Fuji_83	Gala_97_DAFB_1	Gala_97_DAFB_2	Gala_97_DAFB_3	Gala_97_DAFB_4	AV_Gala_97	Fuji_97_DAFB_1	Fuji_97_DAFB_2	Fuji_97_DAFB_3	Fuji_97_DAFB_4	AV_Fuji_97
IAA	14.4265	7.96364	13.6921	17.8338	13.479	20.3458	19.139	16.7722	18.4461	18.6758	34.4295	24.1764	20.1999	36.1116	28.7293	72.4213	94.32	40.0076	82.928	72.4192	48.6944	34.7631	57.5023	80.7999	55.4399	112.123	144.325	104.895	245.956	151.825
OxIAA	118.822	101.653	115.122	178.843	128.61	162.912	181.577	170.215	136.954	162.914	151.627	77.7064	52.1712	82.064	90.8923	146.127	189.759	47.392	132.438	128.929	100.159	68.4309	56.0681	72.9801	74.4095	233.609	303.256	188.167	178.118	225.787
IAAglu	0.65281	NaN	NaN	0.77213	0.71247	2.63259	1.858	2.0411	1.86933	2.10026	1.06047	0.950969	2.4525	0.930612	1.34864	5.43737	3.54334	3.15443	2.02873	3.54097	2.22006	2.79825	1.64492	3.40415	2.51684	1.81348	3.34242	2.63345	4.00408	2.94836
JA	81.5056	34.442	87.4653	72.8099	69.0557	137.354	125.399	127.957	111.473	125.546	84.3947	44.0944	80.0617	51.5708	65.0304	93.106	135.991	83.8195	134.257	111.794	36.4044	57.3107	23.2292	36.7794	38.4309	167.788	109.892	118.142	66.7699	115.648
ABA	382.45	521.606	372.389	406.628	420.768	337.428	328.892	329.368	302.586	324.568	539.052	537.642	546.988	618.559	560.56	486.177	593.227	446.288	505.562	507.813	564.671	529.967	682.582	774.713	637.983	521.685	575.827	510.938	437.161	511.403
ABAglu	32.6561	43.6193	28.1347	50.5434	38.7384	21.6377	21.9584	19.1795	18.5223	20.3245	72.8927	59.2049	85.5104	60.2578	69.4665	31.3791	38.0491	29.647	36.1103	33.7964	98.8084	95.5948	94.2334	112.914	100.388	80.0307	85.9992	72.8604	59.3359	74.5566
PA	312.68	238.456	256.543	310.117	279.449	178.849	152.607	180.785	169.82	170.515	389.13	422.824	318.542	349.992	370.122	316.593	407.487	277.224	303.051	326.089	468.615	365.39	313.705	530.358	419.517	640.14	462.601	569.184	369.179	510.276
DHPA	1150.9	954.33	1014.01	1268.04	1096.82	1125.24	1177.87	1133.34	1039.03	1118.87	1817.86	1085.06	1665.45	1205.55	1443.48	1183.4	1392.68	937.695	1128.7	1160.62	2002.15	1774.48	1691.31	2230.57	1924.63	1648.27	1787.37	1825.53	1395.4	1664.14
iP	72.1772	17.6194	49.8446	8.25134	36.9732	126.659	121.749	279.19	170.411	174.502	5.63557	4.98096	5.64955	11.0638	6.83246	38.941	24.397	14.872	23.8819	25.5229	1.51895	0.817672	4.01693	11.8161	4.5424	12.6736	4.46484	9.15276	19.0413	11.3331
iPR	4.4824	6.69611	2.72413	2.3024	4.05126	9.14591	11.5657	9.91736	9.96469	10.1484	3.40431	4.19188	2.59234	2.8715	3.26501	22.9105	19.8683	10.3263	10.9548	16.015	6.92181	14.0693	3.96529	7.61642	8.1432	28.0758	24.7939	25.0975	33.182	27.7873
tZ	33.792	21.7826	15.4151	6.47933	19.3673	103.163	159.806	179.678	93.4318	134.02	6.2453	5.95004	7.50066	8.01235	6.92709	57.4132	61.0821	63.6026	48.6004	57.6746	4.44742	6.6153	8.29595	13.0064	8.09126	82.7924	27.3523	36.4714	57.8128	51.1072
tZR	8.2914	13.7468	7.67699	9.80689	9.88052	23.0297	26.2658	26.1385	23.6924	24.7816	11.6059	10.6336	8.26413	9.34838	9.96298	56.5041	57.8798	34.28	29.1637	44.4569	16.1305	49.6764	14.2447	17.2707	24.3306	77.1686	90.7802	52.8181	77.1686	74.4839
cZR	0.405873	0.399284	0.393692	NaN	0.399616	0.463685	0.463855	0.535625	0.602349	0.516378	NaN	NaN	NaN	NaN	#DIV/0!	0.633099	0.661827	0.589188	0.527055	0.602792	NaN	NaN	NaN	NaN	#DIV/0!	0.612855	0.576016	0.675712	0.678082	0.635666
DHZR	0.466508	0.516302	0.395944	0.47469	0.463361	3.10891	3.38218	3.286	2.97849	3.1889	NaN	NaN	NaN	NaN	#DIV/0!	1.22038	1.08918	1.18512	0.88345	1.09453	NaN	1.11701	NaN	NaN	1.11701	1.07863	1.21655	1.01937	2.54186	1.4641
tZOG	47.3905	166.177	32.1564	37.6267	70.8377	107.259	111.333	119.591	102.975	110.29	54.2036	43.1573	66.1787	57.2085	55.187	101.819	141.389	136.975	90.8344	117.754	42.618	86.0319	72.0904	94.6364	73.8442	138.531	88.9702	106.41	159.314	123.306
tZROG	16.1001	36.3458	13.2333	11.6498	19.3323	27.7085	28.2176	29.5894	26.996	28.1279	9.02533	10.0506	13.429	9.65776	10.5407	20.4325	22.1583	19.4915	14.7206	19.2007	7.30975	13.0591	10.9294	12.3591	10.9143	18.4356	13.3849	14.5659	25.4052	17.9479
GA1	73.8119	63.6017	79.3864	51.298	67.0245	39.8693	41.5481	42.867	51.6657	43.9875	31.9504	41.4201	62.0186	34.4191	42.4521	21.6563	21.3371	28.9108	20.4685	23.0932	41.8601	33.1576	55.8552	52.5576	45.8576	20.5824	16.8928	21.7437	13.1084	18.0819
GA3	61.8483	67.9377	40.0879	61.6272	57.8753	52.5406	52.3234	57.8507	60.9193	55.9085	84.8694	79.2754	91.1184	64.308	79.8928	44.6336	52.2547	52.0251	63.5249	53.1096	109.008	107.318	124.611	122.182	115.78	78.4903	63.9026	65.6018	61.3652	67.34
GA4	377.875	604.336	498.641	574.384	513.809	97.228	95.6791	111.558	132.538	109.251	257.451	161.58	155.143	242.822	204.249	68.3072	114.128	299.592	60.704	135.683	190.664	141.635	82.4678	127.462	135.557	28.2733	17.4439	29.6571	10.7021	21.5191
GA7	176.622	255.704	237.067	242.893	228.071	37.9254	36.7109	36.5412	42.0796	38.3143	114.293	84.0578	89.8981	166.18	113.607	60.09	76.7913	152.879	41.5673	82.832	118.262	87.5104	33.812	76.1403	78.9312	36.1905	23.6476	34.1006	13.9646	26.9759
GA9	32.2879	30.4196	37.4801	42.6356	35.7058	18.2709	19.1678	17.6533	16.5224	17.9036	47.7515	57.3694	29.9716	46.8833	45.4939	12.7548	23.4282	81.5651	15.4598	33.302	108.465	65.0261	40.946	91.4728	76.4775	27.1014	16.8869	22.5891	12.354	19.7329
GA12	6.29497	5.39675	7.13349	5.00992	5.95878	2.87107	4.60534	4.04502	2.42206	3.48587	18.9561	3.20138	3.75253	7.86978	8.44495	3.01342	3.74735	22.7265	3.27232	8.18991	3.97745	3.3478	3.45356	3.94702	3.68146	3.6723	2.32926	3.11716	2.96863	3.02184
GA15	10.6915	10.4584	13.4106	10.6724	11.3083	7.57179	7.89488	8.11518	8.1569	7.93469	7.64094	5.21569	4.85482	6.43682	6.03707	6.37045	13.5793	27.813	5.80125	13.391	11.3434	23.3542	4.0394	15.7497	13.6217	12.0607	9.72548	10.6235	13.9546	11.5911
GA19	4.47954	5.65061	16.0708	4.49359	7.67363	4.83647	5.30069	4.95468	4.13792	4.80744	2.72262	2.91732	3.18736	2.66115	2.87211	2.97944	3.32889	4.81988	3.11086	3.55977	2.83689	2.82966	2.90495	2.85521	2.85668	2.40005	2.77289	2.77747	2.94395	2.72359
GA20	2.43047	9.72864	19.349	2.6081	8.52906	1.24236	1.02792	1.18012	1.63303	1.27086	0.228651	0.793277	NaN	NaN	0.510964	0.405268	0.796849	5.31029	0.674772	1.7968	1.90805	1.92467	0.601914	2.57695	1.75289	1.02474	0.161296	0.404846	0.0274084	0.404572
GA24	25.4415	30.6321	25.3403	32.3442	28.4395	9.56848	9.68575	10.1732	10.8353	10.0657	25.1057	21.224	20.0542	21.7022	22.0215	6.78191	10.7666	24.943	8.35012	12.7104	24.4461	23.4029	12.5686	22.3036	20.6803	12.8738	7.5323	10.0692	7.47073	9.48652
GA51	110.298	124.518	141.1	214.437	147.588	100.558	64.9392	91.9963	145.475	100.742	77.0241	49.4926	43.6871	56.6549	56.7147	33.6767	70.676	161.057	49.3952	78.7012	134.937	114.372	19.8946	99.4079	92.1527	76.509	24.117	50.7368	25.9342	44.3243
GA53	1.00967	1.21275	7.33286	3.12608	3.17034	3.4752	8.75067	4.92543	1.67102	4.70558	2.53147	2.54854	2.61788	2.3272	2.50627	1.12589	1.03518	44.757	0.969825	11.972	2.50108	2.06811	2.37434	3.1212	2.51618	2.1813	0.919082	0.926381	0.847871	1.21866
Similar to GA5	14.9723	11.9361	18.7382	20.4545	16.5253	20.5281	20.7883	22.1964	24.0054	21.8796	8.84968	7.85033	11.5269	8.83236	9.26482	9.79086	15.1845	19.091	12.387	14.1134	8.04846	9.93941	3.56275	8.08759	7.40955	15.816	9.29289	13.2629	11.8548	12.5566

## Sheet: stat
Hormone	Gala_68_DAFB_1	Gala_68_DAFB_2	Gala_68_DAFB_3	Gala_68_DAFB_4	AV_Gala_68	SD_Gala_68		Fuji_68_DAFB_1	Fuji_68_DAFB_2	Fuji_68_DAFB_3	Fuji_68_DAFB_4	AV_Fuji_68	SD_Fuji_68		Gala_83_DAFB_1	Gala_83_DAFB_2	Gala_83_DAFB_3	Gala_83_DAFB_4	AV_Gala_83	SD_Gala_83		Fuji_83_DAFB_1	Fuji_83_DAFB_2	Fuji_83_DAFB_3	Fuji_83_DAFB_4	AV_Fuji_83	SD_Fuji_83		Gala_97_DAFB_1	Gala_97_DAFB_2	Gala_97_DAFB_3	Gala_97_DAFB_4	AV_Gala_97	SD_Gala_97		Fuji_97_DAFB_1	Fuji_97_DAFB_2	Fuji_97_DAFB_3	Fuji_97_DAFB_4	AV_Fuji_97	SD_Fuji_97
IAA	14.4265	7.96364	13.6921	17.8338	13.479	4.0958		20.3458	19.139	16.7722	18.4461	18.6758	1.4922		34.4295	24.1764	20.1999	36.1116	28.7293	7.75606		72.4213	94.32	40.0076	82.928	72.4192	23.3851		48.6944	34.7631	57.5023	80.7999	55.4399	19.3254		112.123	144.325	104.895	245.956	151.825	65.0528
OxIAA	118.822	101.653	115.122	178.843	128.61	34.2921		162.912	181.577	170.215	136.954	162.914	18.9344		151.627	77.7064	52.1712	82.064	90.8923	42.5828		146.127	189.759	47.392	132.438	128.929	59.6007		100.159	68.4309	56.0681	72.9801	74.4095	18.5941		233.609	303.256	188.167	178.118	225.787	57.0094
IAAglu	0.65281	NaN	NaN	0.77213	0.71247	0.0843717		2.63259	1.858	2.0411	1.86933	2.10026	0.364645		1.06047	0.950969	2.4525	0.930612	1.34864	0.738113		5.43737	3.54334	3.15443	2.02873	3.54097	1.41805		2.22006	2.79825	1.64492	3.40415	2.51684	0.756049		1.81348	3.34242	2.63345	4.00408	2.94836	0.941091
JA	81.5056	34.442	87.4653	72.8099	69.0557	23.8476		137.354	125.399	127.957	111.473	125.546	10.6974		84.3947	44.0944	80.0617	51.5708	65.0304	20.1692		93.106	135.991	83.8195	134.257	111.794	27.2148		36.4044	57.3107	23.2292	36.7794	38.4309	14.0757		167.788	109.892	118.142	66.7699	115.648	41.4206
ABA	382.45	521.606	372.389	406.628	420.768	68.7438		337.428	328.892	329.368	302.586	324.568	15.1695		539.052	537.642	546.988	618.559	560.56	38.8841		486.177	593.227	446.288	505.562	507.813	62.0591		564.671	529.967	682.582	774.713	637.983	112.14		521.685	575.827	510.938	437.161	511.403	57.0621
ABAglu	32.6561	43.6193	28.1347	50.5434	38.7384	10.2081		21.6377	21.9584	19.1795	18.5223	20.3245	1.72754		72.8927	59.2049	85.5104	60.2578	69.4665	12.3726		31.3791	38.0491	29.647	36.1103	33.7964	3.93703		98.8084	95.5948	94.2334	112.914	100.388	8.56837		80.0307	85.9992	72.8604	59.3359	74.5566	11.4811
PA	312.68	238.456	256.543	310.117	279.449	37.6383		178.849	152.607	180.785	169.82	170.515	12.8597		389.13	422.824	318.542	349.992	370.122	45.4771		316.593	407.487	277.224	303.051	326.089	56.6694		468.615	365.39	313.705	530.358	419.517	98.0172		640.14	462.601	569.184	369.179	510.276	119.046
DHPA	1150.9	954.33	1014.01	1268.04	1096.82	140.716		1125.24	1177.87	1133.34	1039.03	1118.87	58.0381		1817.86	1085.06	1665.45	1205.55	1443.48	353.32		1183.4	1392.68	937.695	1128.7	1160.62	187.159		2002.15	1774.48	1691.31	2230.57	1924.63	242.618		1648.27	1787.37	1825.53	1395.4	1664.14	194.686
iP	72.1772	17.6194	49.8446	8.25134	36.9732	29.4647		126.659	121.749	279.19	170.411	174.502	73.1395		5.63557	4.98096	5.64955	11.0638	6.83246	2.83806		38.941	24.397	14.872	23.8819	25.5229	9.95739		1.51895	0.817672	4.01693	11.8161	4.5424	5.03974		12.6736	4.46484	9.15276	19.0413	11.3331	6.14113
iPR	4.4824	6.69611	2.72413	2.3024	4.05126	2.00007		9.14591	11.5657	9.91736	9.96469	10.1484	1.01667		3.40431	4.19188	2.59234	2.8715	3.26501	0.703755		22.9105	19.8683	10.3263	10.9548	16.015	6.33413		6.92181	14.0693	3.96529	7.61642	8.1432	4.25608		28.0758	24.7939	25.0975	33.182	27.7873	3.88936
tZ	33.792	21.7826	15.4151	6.47933	19.3673	11.4837		103.163	159.806	179.678	93.4318	134.02	42.2261		6.2453	5.95004	7.50066	8.01235	6.92709	0.987627		57.4132	61.0821	63.6026	48.6004	57.6746	6.56153		4.44742	6.6153	8.29595	13.0064	8.09126	3.63575		82.7924	27.3523	36.4714	57.8128	51.1072	24.6807
tZR	8.2914	13.7468	7.67699	9.80689	9.88052	2.72851		23.0297	26.2658	26.1385	23.6924	24.7816	1.66329		11.6059	10.6336	8.26413	9.34838	9.96298	1.46203		56.5041	57.8798	34.28	29.1637	44.4569	14.8634		16.1305	49.6764	14.2447	17.2707	24.3306	16.9432		77.1686	90.7802	52.8181	77.1686	74.4839	15.805
cZR	0.405873	0.399284	0.393692	NaN	0.399616	0.00609732		0.463685	0.463855	0.535625	0.602349	0.516378	0.0665749		NaN	NaN	NaN	NaN	#DIV/0!	#DIV/0!		0.633099	0.661827	0.589188	0.527055	0.602792	0.0586652		NaN	NaN	NaN	NaN	#DIV/0!	#DIV/0!		0.612855	0.576016	0.675712	0.678082	0.635666	0.0499374
DHZR	0.466508	0.516302	0.395944	0.47469	0.463361	0.0499534		3.10891	3.38218	3.286	2.97849	3.1889	0.180239		NaN	NaN	NaN	NaN	#DIV/0!	#DIV/0!		1.22038	1.08918	1.18512	0.88345	1.09453	0.151248		NaN	1.11701	NaN	NaN	1.11701	#DIV/0!		1.07863	1.21655	1.01937	2.54186	1.4641	0.723236
tZOG	47.3905	166.177	32.1564	37.6267	70.8377	63.8712		107.259	111.333	119.591	102.975	110.29	7.07803		54.2036	43.1573	66.1787	57.2085	55.187	9.4971		101.819	141.389	136.975	90.8344	117.754	25.21		42.618	86.0319	72.0904	94.6364	73.8442	22.7963		138.531	88.9702	106.41	159.314	123.306	31.5848
tZROG	16.1001	36.3458	13.2333	11.6498	19.3323	11.491		27.7085	28.2176	29.5894	26.996	28.1279	1.09566		9.02533	10.0506	13.429	9.65776	10.5407	1.97131		20.4325	22.1583	19.4915	14.7206	19.2007	3.18435		7.30975	13.0591	10.9294	12.3591	10.9143	2.56128		18.4356	13.3849	14.5659	25.4052	17.9479	5.41935
GA1	73.8119	63.6017	79.3864	51.298	67.0245	12.3548		39.8693	41.5481	42.867	51.6657	43.9875	5.26373		31.9504	41.4201	62.0186	34.4191	42.4521	13.6471		21.6563	21.3371	28.9108	20.4685	23.0932	3.91078		41.8601	33.1576	55.8552	52.5576	45.8576	10.362		20.5824	16.8928	21.7437	13.1084	18.0819	3.90774
GA3	61.8483	67.9377	40.0879	61.6272	57.8753	12.2134		52.5406	52.3234	57.8507	60.9193	55.9085	4.20622		84.8694	79.2754	91.1184	64.308	79.8928	11.4608		44.6336	52.2547	52.0251	63.5249	53.1096	7.79377		109.008	107.318	124.611	122.182	115.78	8.87748		78.4903	63.9026	65.6018	61.3652	67.34	7.63469
GA4	377.875	604.336	498.641	574.384	513.809	100.95		97.228	95.6791	111.558	132.538	109.251	17.0916		257.451	161.58	155.143	242.822	204.249	53.3866		68.3072	114.128	299.592	60.704	135.683	111.792		190.664	141.635	82.4678	127.462	135.557	44.5635		28.2733	17.4439	29.6571	10.7021	21.5191	9.04546
GA7	176.622	255.704	237.067	242.893	228.071	35.1721		37.9254	36.7109	36.5412	42.0796	38.3143	2.58477		114.293	84.0578	89.8981	166.18	113.607	37.4151		60.09	76.7913	152.879	41.5673	82.832	48.8641		118.262	87.5104	33.812	76.1403	78.9312	34.9477		36.1905	23.6476	34.1006	13.9646	26.9759	10.2639
GA9	32.2879	30.4196	37.4801	42.6356	35.7058	5.5014		18.2709	19.1678	17.6533	16.5224	17.9036	1.11107		47.7515	57.3694	29.9716	46.8833	45.4939	11.3871		12.7548	23.4282	81.5651	15.4598	33.302	32.4928		108.465	65.0261	40.946	91.4728	76.4775	29.6742		27.1014	16.8869	22.5891	12.354	19.7329	6.45498
GA12	6.29497	5.39675	7.13349	5.00992	5.95878	0.950294		2.87107	4.60534	4.04502	2.42206	3.48587	1.01251		18.9561	3.20138	3.75253	7.86978	8.44495	7.31049		3.01342	3.74735	22.7265	3.27232	8.18991	9.69585		3.97745	3.3478	3.45356	3.94702	3.68146	0.327311		3.6723	2.32926	3.11716	2.96863	3.02184	0.552173
GA15	10.6915	10.4584	13.4106	10.6724	11.3083	1.40557		7.57179	7.89488	8.11518	8.1569	7.93469	0.267853		7.64094	5.21569	4.85482	6.43682	6.03707	1.26552		6.37045	13.5793	27.813	5.80125	13.391	10.2457		11.3434	23.3542	4.0394	15.7497	13.6217	8.08829		12.0607	9.72548	10.6235	13.9546	11.5911	1.84601
GA19	4.47954	5.65061	16.0708	4.49359	7.67363	5.62493		4.83647	5.30069	4.95468	4.13792	4.80744	0.48788		2.72262	2.91732	3.18736	2.66115	2.87211	0.23684		2.97944	3.32889	4.81988	3.11086	3.55977	0.852346		2.83689	2.82966	2.90495	2.85521	2.85668	0.0339311		2.40005	2.77289	2.77747	2.94395	2.72359	0.229907
GA20	2.43047	9.72864	19.349	2.6081	8.52906	7.97415		1.24236	1.02792	1.18012	1.63303	1.27086	0.257706		0.228651	0.793277	NaN	NaN	0.510964	0.399251		0.405268	0.796849	5.31029	0.674772	1.7968	2.34804		1.90805	1.92467	0.601914	2.57695	1.75289	0.82813		1.02474	0.161296	0.404846	0.0274084	0.404572	0.441981
GA24	25.4415	30.6321	25.3403	32.3442	28.4395	3.58918		9.56848	9.68575	10.1732	10.8353	10.0657	0.576049		25.1057	21.224	20.0542	21.7022	22.0215	2.16952		6.78191	10.7666	24.943	8.35012	12.7104	8.31811		24.4461	23.4029	12.5686	22.3036	20.6803	5.4781		12.8738	7.5323	10.0692	7.47073	9.48652	2.56227
GA51	110.298	124.518	141.1	214.437	147.588	46.3094		100.558	64.9392	91.9963	145.475	100.742	33.4636		77.0241	49.4926	43.6871	56.6549	56.7147	14.5414		33.6767	70.676	161.057	49.3952	78.7012	56.9588		134.937	114.372	19.8946	99.4079	92.1527	50.3257		76.509	24.117	50.7368	25.9342	44.3243	24.6543
GA53	1.00967	1.21275	7.33286	3.12608	3.17034	2.93423		3.4752	8.75067	4.92543	1.67102	4.70558	3.00741		2.53147	2.54854	2.61788	2.3272	2.50627	0.125096		1.12589	1.03518	44.757	0.969825	11.972	21.8568		2.50108	2.06811	2.37434	3.1212	2.51618	0.442401		2.1813	0.919082	0.926381	0.847871	1.21866	0.642735
Similar to GA5	14.9723	11.9361	18.7382	20.4545	16.5253	3.82135		20.5281	20.7883	22.1964	24.0054	21.8796	1.59549		8.84968	7.85033	11.5269	8.83236	9.26482	1.57873		9.79086	15.1845	19.091	12.387	14.1134	3.98282		8.04846	9.93941	3.56275	8.08759	7.40955	2.71207		15.816	9.29289	13.2629	11.8548	12.5566	2.72437

## Sheet: stat_short
Nr.	Class	Hormone	DAFB	68 Days After Full bloom					83 Days After Full bloom					97 Days After Full bloom
			Cultivars	'Gala'		'Fuji'			'Gala'		'Fuji'			'Gala'		'Fuji'
			Abbreviation	Conc., ng/g	Std. dev.	Conc., ng/g	Std. dev.	Sign. diff.	Conc., ng/g	Std. dev.	Conc., ng/g	Std. dev.	Sign. diff.	Conc., ng/g	Std. dev.	Conc., ng/g	Std. dev.	Sign. diff.
1	Auxin	Indol-3-acetic acid	IAA	13.479	4.0958	18.6758	1.4922	*	28.7293	7.75606	72.4192	23.3851	**	55.4399	19.3254	151.825	65.0528	**
2	Auxin	2-oxoindole-3-acetic acid	OxIAA	128.61	34.2921	162.914	18.9344	*	90.8923	42.5828	128.929	59.6007		74.4095	18.5941	225.787	57.0094	**
3	Auxin	IAA-glutamate	IAAglu	0.71247	0.0843717	2.10026	0.364645	**	1.34864	0.738113	3.54097	1.41805	*	2.51684	0.756049	2.94836	0.941091
4	JA	Jasmonic acid	JA	69.0557	23.8476	125.546	10.6974	**	65.0304	20.1692	111.794	27.2148	**	38.4309	14.0757	115.648	41.4206	**
5	ABA	Abscisic acid	ABA	420.768	68.7438	324.568	15.1695	*	560.56	38.8841	507.813	62.0591		637.983	112.14	511.403	57.0621	*
6	ABA	ABA-glutamate	ABAglu	38.7384	10.2081	20.3245	1.72754	**	69.4665	12.3726	33.7964	3.93703	**	100.388	8.56837	74.5566	11.4811	**
7	ABA	Phaseic acid	PA	279.449	37.6383	170.515	12.8597	**	370.122	45.4771	326.089	56.6694		419.517	98.0172	510.276	119.046
8	ABA	Dihydrophaseic acid	DHPA	1096.82	140.716	1118.87	58.0381		1443.48	353.32	1160.62	187.159		1924.63	242.618	1664.14	194.686	*
9	CK	N6-isopentenyladenine	iP	36.9732	29.4647	174.502	73.1395	**	6.83246	2.83806	25.5229	9.95739	**	4.5424	5.03974	11.3331	6.14113	*
10	CK	N6-isopentenyladenenosine	iPR	4.05126	2.00007	10.1484	1.01667	**	3.26501	0.703755	16.015	6.33413	**	8.1432	4.25608	27.7873	3.88936	**
11	CK	trans-zeatin	tZ	19.3673	11.4837	134.02	42.2261	**	6.92709	0.987627	57.6746	6.56153	**	8.09126	3.63575	51.1072	24.6807	**
12	CK	trans-zeatin riboside	tZR	9.88052	2.72851	24.7816	1.66329	**	9.96298	1.46203	44.4569	14.8634	**	24.3306	16.9432	74.4839	15.805	**
13	CK	cis-zeatin riboside	cZR	0.399616	0.00609732	0.516378	0.0665749		≤LLOQ	NaN	0.602792	0.0586652		≤LLOQ	NaN	0.635666	0.0499374
14	CK	Dihydrozeatin riboside	DHZR	0.463361	0.0499534	3.1889	0.180239	**	≤LLOQ	NaN	1.09453	0.151248		1.11701	NaN	1.4641	0.723236
15	CK	trans-zeatin-O-glucoside	tZOG	70.8377	63.8712	110.29	7.07803		55.187	9.4971	117.754	25.21	**	73.8442	22.7963	123.306	31.5848	**
16	CK	trans-zeatin riboside-O-glucoside	tZROG	19.3323	11.491	28.1279	1.09566	*	10.5407	1.97131	19.2007	3.18435	**	10.9143	2.56128	17.9479	5.41935	*
17	GA	Gibberellin A1	GA1	67.0245	12.3548	43.9875	5.26373	**	42.4521	13.6471	23.0932	3.91078	**	45.8576	10.362	18.0819	3.90774	**
18	GA	Gibberellin A3	GA3	57.8753	12.2134	55.9085	4.20622		79.8928	11.4608	53.1096	7.79377	**	115.78	8.87748	67.34	7.63469	**
19	GA	Gibberellin A4	GA4	513.809	100.95	109.251	17.0916	**	204.249	53.3866	135.683	111.792		135.557	44.5635	21.5191	9.04546	**
20	GA	Gibberellin A7	GA7	228.071	35.1721	38.3143	2.58477	**	113.607	37.4151	82.832	48.8641		78.9312	34.9477	26.9759	10.2639	**
21	GA	Gibberellin A9	GA9	35.7058	5.5014	17.9036	1.11107	**	45.4939	11.3871	33.302	32.4928		76.4775	29.6742	19.7329	6.45498	**
22	GA	Gibberellin A12	GA12	5.95878	0.950294	3.48587	1.01251	**	8.44495	7.31049	8.18991	9.69585		3.68146	0.327311	3.02184	0.552173	*
23	GA	Gibberellin A15	GA15	11.3083	1.40557	7.93469	0.267853	**	6.03707	1.26552	13.391	10.2457		13.6217	8.08829	11.5911	1.84601
24	GA	Gibberellin A19	GA19	7.67363	5.62493	4.80744	0.48788		2.87211	0.23684	3.55977	0.852346		2.85668	0.0339311	2.72359	0.229907
25	GA	Gibberellin A20	GA20	8.52906	7.97415	1.27086	0.257706	*	0.510964	0.399251	1.7968	2.34804		1.75289	0.82813	0.404572	0.441981	*
26	GA	Gibberellin A24	GA24	28.4395	3.58918	10.0657	0.576049	**	22.0215	2.16952	12.7104	8.31811	*	20.6803	5.4781	9.48652	2.56227	**
27	GA	Gibberellin A51	GA51	147.588	46.3094	100.742	33.4636	*	56.7147	14.5414	78.7012	56.9588		92.1527	50.3257	44.3243	24.6543	*
28	GA	Gibberellin A53	GA53	3.17034	2.93423	4.70558	3.00741		2.50627	0.125096	11.972	21.8568		2.51618	0.442401	1.21866	0.642735	**
29	GA	Similar to Gibberellin A5	Similar to GA5	16.5253	3.82135	21.8796	1.59549	*	9.26482	1.57873	14.1134	3.98282	*	7.40955	2.71207	12.5566	2.72437	**

## Sheet: For publ
Supplementary table 1. Phytohormone profile of apple seeds
Nr.	Class	Hormones in apple seeds	DAFB	68 Days After Full bloom							83 Days After Full bloom							97 Days After Full bloom
			Cultivars	'Gala'			'Fuji'				'Gala'			'Fuji'				'Gala'			'Fuji'
			Abbreviation	Conc., ng/g		Std. dev.	Conc., ng/g		Std. dev.	Sign. diff.	Conc., ng/g		Std. dev.	Conc., ng/g		Std. dev.	Sign. diff.	Conc., ng/g		Std. dev.	Conc., ng/g		Std. dev.	Sign. diff.
1	Auxin	Indol-3-acetic acid	IAA	13.48	±	4.1	18.68	±	1.49	*	28.73	±	7.76	72.42	±	23.39	**	55.44	±	19.33	151.82	±	65.05	**
2	Auxin	2-oxoindole-3-acetic acid	OxIAA	128.61	±	34.29	162.91	±	18.93	*	90.89	±	42.58	128.93	±	59.6		74.41	±	18.59	225.79	±	57.01	**
3	Auxin	IAA-glutamate	IAAglu	0.71	±	0.08	2.1	±	0.36	**	1.35	±	0.74	3.54	±	1.42	*	2.52	±	0.76	2.95	±	0.94
4	JA	Jasmonic acid	JA	69.06	±	23.85	125.55	±	10.7	**	65.03	±	20.17	111.79	±	27.21	**	38.43	±	14.08	115.65	±	41.42	**
5	ABA	Abscisic acid	ABA	420.77	±	68.74	324.57	±	15.17	*	560.56	±	38.88	507.81	±	62.06		637.98	±	112.14	511.4	±	57.06	*
6	ABA	ABA-glutamate	ABAglu	38.74	±	10.21	20.32	±	1.73	**	69.47	±	12.37	33.8	±	3.94	**	100.39	±	8.57	74.56	±	11.48	**
7	ABA	Phaseic acid	PA	279.45	±	37.64	170.52	±	12.86	**	370.12	±	45.48	326.09	±	56.67		419.52	±	98.02	510.28	±	119.05
8	ABA	Dihydrophaseic acid	DPA	1096.82	±	140.72	1118.87	±	58.04		1443.48	±	353.32	1160.62	±	187.16		1924.63	±	242.62	1664.14	±	194.69	*
9	CK	N6-isopentenyladenine	iP	36.97	±	29.46	174.5	±	73.14	**	6.83	±	2.84	25.52	±	9.96	**	4.54	±	5.04	11.33	±	6.14	*
10	CK	N6-isopentenyladenenosine	iPR	4.05	±	2	10.15	±	1.02	**	3.27	±	0.7	16.01	±	6.33	**	8.14	±	4.26	27.79	±	3.89	**
11	CK	trans-zeatin	tZ	19.37	±	11.48	134.02	±	42.23	**	6.93	±	0.99	57.67	±	6.56	**	8.09	±	3.64	51.11	±	24.68	**
12	CK	trans-zeatin riboside	tZR	9.88	±	2.73	24.78	±	1.66	**	9.96	±	1.46	44.46	±	14.86	**	24.33	±	16.94	74.48	±	15.8	**
13	CK	cis-zeatin riboside	cZR	0.4	±	0.01	0.52	±	0.07		≤LLOQ	±	NaN	0.6	±	0.06	NSP	≤LLOQ	±	NaN	0.64	±	0.05	NSP
14	CK	Dihydrozeatin riboside	DHZR	0.46	±	0.05	3.19	±	0.18	**	≤LLOQ	±	NaN	1.09	±	0.15	NSP	1.12	±	NaN	1.46	±	0.72	NSP
15	CK	trans-zeatin-O-glucoside	tZOG	70.84	±	63.87	110.29	±	7.08		55.19	±	9.5	117.75	±	25.21	**	73.84	±	22.8	123.31	±	31.58	**
16	CK	trans-zeatin riboside-O-glucoside	tZROG	19.33	±	11.49	28.13	±	1.1	*	10.54	±	1.97	19.2	±	3.18	**	10.91	±	2.56	17.95	±	5.42	*
17	GA	Gibberellin A1	GA1	67.02	±	12.35	43.99	±	5.26	**	42.45	±	13.65	23.09	±	3.91	**	45.86	±	10.36	18.08	±	3.91	**
18	GA	Gibberellin A3	GA3	57.88	±	12.21	55.91	±	4.21		79.89	±	11.46	53.11	±	7.79	**	115.78	±	8.88	67.34	±	7.63	**
19	GA	Gibberellin A4	GA4	513.81	±	100.95	109.25	±	17.09	**	204.25	±	53.39	135.68	±	111.79		135.56	±	44.56	21.52	±	9.05	**
20	GA	Gibberellin A7	GA7	228.07	±	35.17	38.31	±	2.58	**	113.61	±	37.42	82.83	±	48.86		78.93	±	34.95	26.98	±	10.26	**
21	GA	Gibberellin A9	GA9	35.71	±	5.5	17.9	±	1.11	**	45.49	±	11.39	33.3	±	32.49		76.48	±	29.67	19.73	±	6.45	**
22	GA	Gibberellin A12	GA12	5.96	±	0.95	3.49	±	1.01	**	8.44	±	7.31	8.19	±	9.7		3.68	±	0.33	3.02	±	0.55	*
23	GA	Gibberellin A15	GA15	11.31	±	1.41	7.93	±	0.27	**	6.04	±	1.27	13.39	±	10.25		13.62	±	8.09	11.59	±	1.85
24	GA	Gibberellin A19	GA19	7.67	±	5.62	4.81	±	0.49		2.87	±	0.24	3.56	±	0.85		2.86	±	0.03	2.72	±	0.23
25	GA	Gibberellin A20	GA20	8.53	±	7.97	1.27	±	0.26		0.51	±	0.4	1.8	±	2.35		1.75	±	0.83	0.4	±	0.44	*
26	GA	Gibberellin A24	GA24	28.44	±	3.59	10.07	±	0.58	**	22.02	±	2.17	12.71	±	8.32	*	20.68	±	5.48	9.49	±	2.56	**
27	GA	Gibberellin A51	GA51	147.59	±	46.31	100.74	±	33.46		56.71	±	14.54	78.7	±	56.96		92.15	±	50.33	44.32	±	24.65
28	GA	Gibberellin A53	GA53	3.17	±	2.93	4.71	±	3.01		2.51	±	0.13	11.97	±	21.86		2.52	±	0.44	1.22	±	0.64	**
29	GA	Similar to Gibberellin A5	Similar to GA5	16.53	±	3.82	21.88	±	1.6	*	9.26	±	1.58	14.11	±	3.98	*	7.41	±	2.71	12.56	±	2.72	**
Supplementary table 2. Phytohormone profile of apple fruit flesh
Nr.	Class	Hormones in apple fruit flesh	DAFB	68 Days After Full bloom							83 Days After Full bloom							97 Days After Full bloom
			Cultivars	'Gala'			'Fuji'				'Gala'			'Fuji'				'Gala'			'Fuji'
			Abbreviation	Conc., ng/g		Std. dev.	Conc., ng/g		Std. dev.	Sign. diff.	Conc., ng/g		Std. dev.	Conc., ng/g		Std. dev.	Sign. diff.	Conc., ng/g		Std. dev.	Conc., ng/g		Std. dev.	Sign. diff.
1	Auxin	Indol-3-acetic acid	IAA	3.8	±	1.42	3.73	±	1.26		3.16	±	0.46	4.73	±	1.75		3.16	±	0.41	4.37	±	1.69
2	Auxin	2-oxoindole-3-acetic acid	OxIAA	10.44	±	7.22	5.13	±	0.76		5.57	±	0.58	5.74	±	0.55		5.35	±	0.95	6.4	±	1.63
3	JA	Jasmonic acid	JA	3.84	±	0.45	6.49	±	1.68	*	1.65	±	0.34	2.61	±	1.13		≤LLOQ	±	NaN	1.51	±	0.16
4	ABA	Abscisic acid	ABA	55.03	±	0.6	50.02	±	7.64		61.4	±	4.18	36.86	±	2.95	**	50.45	±	1.34	45.31	±	1.94	**
5	ABA	ABA-glutamate	ABAglu	95.73	±	5.59	75.7	±	17.03	*	48.88	±	4.32	33.39	±	11.91	*	36.92	±	3.98	18.12	±	2.91	**
6	GA	Gibberellin A19	GA19	3.04	±	0.16	2.93	±	0.11		2.79	±	0.13	2.93	±	0.11		2.77	±	0.16	2.81	±	0.07
7	GA	Similar to Gibberellin A6	Similar to GA6	4.18	±	0.31	3.69	±	0.43		4.49	±	0.2	4.95	±	0.44		6.37	±	0.35	4.81	±	0.26	*
LEGEND
*	Significant difference between 'Fuji' and 'Gala' at P<0.05
**	Significant difference between 'Fuji' and 'Gala' at P<0.01
NSP	No statistics possible due to the low values of hormone abundance and hence no possible quantification
≤LLOQ	The concentration is lower than the lowest limit of quantification
NaN	Standard deviation was not possible to calculate

## Sheet: full names
Nr.	Compound name	abbreviation
1	trans-zeatin	tZ
2	trans-zeatin riboside	tZR
3	trans-zeatin-O-glucoside	tZOG
4	trans-zeatin riboside-O-glucoside	tZROG
5	Dihydrozeatin riboside	DHZR
6	cis-zeatin riboside	cZR
7	N6-isopentenyladenine	iP
8	N6-isopentenyladenenosine	iPR
9	2-oxoindole-3-acetic acid	OxIAA
10	Indol-3-acetic acid	IAA
11	IAA-glutamate	IAA-Glu
12	IAA-aspartate	IAA-Asp
13	Jasmonic acid	JA
14	Salicylic acid	SA
15	Abscisic acid	ABA
16	ABA-glutamate	ABAGlu
17	Dihydrophaseic acid	DPA
18	Phaseic acid	PA
19	Gibberellin A1	GA1
20	Gibberellin A3	GA3
21	Gibberellin A4	GA4
22	Gibberellin A7	GA7
23	Gibberellin A9	GA9
24	Gibberellin A12	GA12
25	Gibberellin A15	GA15
26	Gibberellin A19	GA19
27	Gibberellin A20	GA20
28	Gibberellin A24	GA24
29	Gibberellin A44	GA44
30	Gibberellin A51	GA51
31	Gibberellin A53	GA53
32	Similar to Gibberellin A3	Similar to GA3
33	Similar to Gibberellin A5	Similar to GA5
34	Similar to Gibberellin A6	Similar to GA6
35	Similar to Gibberellin A44	Similar to GA44

## Sheet: average
								FC	FC	FC		log2FC	log2FC	log2FC
Hormone	AV_Gala_68	AV_Fuji_68	AV_Gala_83	AV_Fuji_83	AV_Gala_97	AV_Fuji_97		G vs F 68	G vs F 83	G vs F 97		G vs F 68	G vs F 83	G vs F 97
IAA	13.479	18.6758	28.7293	72.4192	55.4399	151.825		1.38554	2.52074	2.73855		0.470452	1.33385	1.45341
OxIAA	128.61	162.914	90.8923	128.929	74.4095	225.787		1.26673	1.41848	3.03439		0.341114	0.504349	1.60141
IAAglu	0.71247	2.10026	1.34864	3.54097	2.51684	2.94836		2.94785	2.62559	1.17145		1.55966	1.39264	0.228296
JA	69.0557	125.546	65.0304	111.794	38.4309	115.648		1.81803	1.7191	3.00924		0.86238	0.781651	1.5894
ABA	420.768	324.568	560.56	507.813	637.983	511.403		0.771371	0.905904	0.801593		-0.374503	-0.14257	-0.319058
ABAglu	38.7384	20.3245	69.4665	33.7964	100.388	74.5566		0.52466	0.486513	0.742686		-0.930546	-1.03945	-0.429175
PA	279.449	170.515	370.122	326.089	419.517	510.276		0.610183	0.881031	1.21634		-0.712685	-0.182736	0.282549
DHPA	1096.82	1118.87	1443.48	1160.62	1924.63	1664.14		1.0201	0.804042	0.864658		0.0287156	-0.314657	-0.209798
iP	36.9732	174.502	6.83246	25.5229	4.5424	11.3331		4.71969	3.73554	2.49496		2.23869	1.90132	1.31902
iPR	4.05126	10.1484	3.26501	16.015	8.1432	27.7873		2.505	4.90504	3.41233		1.32481	2.29427	1.77076
tZ	19.3673	134.02	6.92709	57.6746	8.09126	51.1072		6.91992	8.32595	6.31635		2.79076	3.05761	2.65909
tZR	9.88052	24.7816	9.96298	44.4569	24.3306	74.4839		2.50813	4.46221	3.06132		1.32661	2.15776	1.61416
cZR	0.399616	0.516378	#DIV/0!	0.602792	#DIV/0!	0.635666		1.29219	#DIV/0!	#DIV/0!		0.369813	#DIV/0!	#DIV/0!
DHZR	0.463361	3.1889	#DIV/0!	1.09453	1.11701	1.4641		6.8821	#DIV/0!	1.31074		2.78285	#DIV/0!	0.390379
tZOG	70.8377	110.29	55.187	117.754	73.8442	123.306		1.55694	2.13373	1.66982		0.638709	1.09338	0.739691
tZROG	19.3323	28.1279	10.5407	19.2007	10.9143	17.9479		1.45497	1.82158	1.64444		0.540989	0.865194	0.717593
GA1	67.0245	43.9875	42.4521	23.0932	45.8576	18.0819		0.656291	0.543982	0.394304		-0.607593	-0.878368	-1.34262
GA3	57.8753	55.9085	79.8928	53.1096	115.78	67.34		0.966017	0.664761	0.581622		-0.0498793	-0.589093	-0.781847
GA4	513.809	109.251	204.249	135.683	135.557	21.5191		0.212629	0.664301	0.158746		-2.23359	-0.59009	-2.65521
GA7	228.071	38.3143	113.607	82.832	78.9312	26.9759		0.167992	0.729107	0.341764		-2.57353	-0.455797	-1.54893
GA9	35.7058	17.9036	45.4939	33.302	76.4775	19.7329		0.50142	0.73201	0.258022		-0.995909	-0.450066	-1.95443
GA12	5.95878	3.48587	8.44495	8.18991	3.68146	3.02184		0.584998	0.969799	0.820826		-0.773497	-0.0442426	-0.284851
GA15	11.3083	7.93469	6.03707	13.391	13.6217	11.5911		0.701672	2.21813	0.850928		-0.511131	1.14935	-0.232891
GA19	7.67363	4.80744	2.87211	3.55977	2.85668	2.72359		0.626488	1.23943	0.953411		-0.67464	0.309671	-0.0688299
GA20	8.52906	1.27086	0.510964	1.7968	1.75289	0.404572		0.149003	3.51648	0.230802		-2.74658	1.81413	-2.11527
GA24	28.4395	10.0657	22.0215	12.7104	20.6803	9.48652		0.353934	0.577181	0.458722		-1.49845	-0.792904	-1.12431
GA51	147.588	100.742	56.7147	78.7012	92.1527	44.3243		0.68259	1.38767	0.480987		-0.550909	0.472663	-1.05593
GA53	3.17034	4.70558	2.50627	11.972	2.51618	1.21866		1.48425	4.77681	0.484328		0.569736	2.25605	-1.04594
Similar to GA5	16.5253	21.8796	9.26482	14.1134	7.40955	12.5566		1.32401	1.52333	1.69466		0.404911	0.607226	0.760993

## Sheet: concentr
Hormone	AV_Gala_68	AV_Gala_83	AV_Gala_97	G_AVER			AV_Fuji_68	AV_Fuji_83	AV_Fuji_97	F_AVER			Hormone	G_AVER	F_AVER
IAA	13.479	28.7293	55.4399	32.5494			18.6758	72.4192	151.825	80.9732			DHPA	1488.31	1314.54
OxIAA	128.61	90.8923	74.4095	97.9705			162.914	128.929	225.787	172.544			ABA	539.77	447.928
IAAglu	0.71247	1.34864	2.51684	1.52598			2.10026	3.54097	2.94836	2.86319			PA	356.363	335.627
JA	69.0557	65.0304	38.4309	57.5057			125.546	111.794	115.648	117.662			GA4	284.538	88.8176
ABA	420.768	560.56	637.983	539.77			324.568	507.813	511.403	447.928			GA7	140.203	49.374
ABAglu	38.7384	69.4665	100.388	69.5308			20.3245	33.7964	74.5566	42.8925			GA51	98.8186	74.5892
PA	279.449	370.122	419.517	356.363			170.515	326.089	510.276	335.627			OxIAA	97.9705	172.544
DHPA	1096.82	1443.48	1924.63	1488.31			1118.87	1160.62	1664.14	1314.54			GA3	84.5159	58.786
iP	36.9732	6.83246	4.5424	16.116			174.502	25.5229	11.3331	70.4527			ABAglu	69.5308	42.8925
iPR	4.05126	3.26501	8.1432	5.15316			10.1484	16.015	27.7873	17.9836			tZOG	66.623	117.117
tZ	19.3673	6.92709	8.09126	11.4619			134.02	57.6746	51.1072	80.9339			JA	57.5057	117.662
tZR	9.88052	9.96298	24.3306	14.7247			24.7816	44.4569	74.4839	47.9075			GA9	52.5591	23.6462
cZR	0.399616	#DIV/0!	#DIV/0!	0.399616			0.516378	0.602792	0.635666	0.584946			GA1	51.7781	28.3875
DHZR	0.463361	#DIV/0!	1.11701	0.790183			3.1889	1.09453	1.4641	1.91584			IAA	32.5494	80.9732
tZOG	70.8377	55.187	73.8442	66.623			110.29	117.754	123.306	117.117			GA24	23.7138	10.7542
tZROG	19.3323	10.5407	10.9143	13.5958			28.1279	19.2007	17.9479	21.7588			iP	16.116	70.4527
GA1	67.0245	42.4521	45.8576	51.7781			43.9875	23.0932	18.0819	28.3875			tZR	14.7247	47.9075
GA3	57.8753	79.8928	115.78	84.5159			55.9085	53.1096	67.34	58.786			tZROG	13.5958	21.7588
GA4	513.809	204.249	135.557	284.538			109.251	135.683	21.5191	88.8176			tZ	11.4619	80.9339
GA7	228.071	113.607	78.9312	140.203			38.3143	82.832	26.9759	49.374			Similar to GA5	11.0665	16.1832
GA9	35.7058	45.4939	76.4775	52.5591			17.9036	33.302	19.7329	23.6462			GA15	10.3223	10.9723
GA12	5.95878	8.44495	3.68146	6.0284			3.48587	8.18991	3.02184	4.89921			GA12	6.0284	4.89921
GA15	11.3083	6.03707	13.6217	10.3223			7.93469	13.391	11.5911	10.9723			iPR	5.15316	17.9836
GA19	7.67363	2.87211	2.85668	4.46747			4.80744	3.55977	2.72359	3.69693			GA19	4.46747	3.69693
GA20	8.52906	0.510964	1.75289	3.59764			1.27086	1.7968	0.404572	1.15741			GA20	3.59764	1.15741
GA24	28.4395	22.0215	20.6803	23.7138			10.0657	12.7104	9.48652	10.7542			GA53	2.73093	5.96541
GA51	147.588	56.7147	92.1527	98.8186			100.742	78.7012	44.3243	74.5892			IAAglu	1.52598	2.86319
GA53	3.17034	2.50627	2.51618	2.73093			4.70558	11.972	1.21866	5.96541			DHZR	0.790183	1.91584
Similar to GA5	16.5253	9.26482	7.40955	11.0665			21.8796	14.1134	12.5566	16.1832			cZR	0.399616	0.584946

## Sheet: heatmap
Nr.	Hormone	G vs F 68	G vs F 83	G vs F 97	Sum		red = more in Fuji			Nr.	Hormone	G vs F 68	G vs F 83	G vs F 97	Sum		Hormone	68 Gala: Significant Class A	83 Gala: Significant Class A	97 Gala: Significant Class A
11	tZ	2.79076	3.05761	2.65909	8.50746					11	tZ	2.79076	3.05761	2.65909	8.50746		IAA		+	+
9	iP	2.23869	1.90132	1.31902	5.45903					9	iP	2.23869	1.90132		5.45903		OxIAA			+
10	iPR	1.32481	2.29427	1.77076	5.38983					10	iPR	1.32481	2.29427	1.77076	5.38983		IAAglu	+
12	tZR	1.32661	2.15776	1.61416	5.09852					12	tZR	1.32661	2.15776	1.61416	5.09852		JA	+	+	+
1	IAA	0.470452	1.33385	1.45341	3.25771					1	IAA		1.33385	1.45341	3.25771		ABA
4	JA	0.86238	0.781651	1.5894	3.23343					4	JA	0.86238	0.781651	1.5894	3.23343		ABAglu	+	+	+
3	IAAglu	1.55966	1.39264	0.228296	3.1806					3	IAAglu	1.55966			3.1806		PA	+
14	DHZR	2.78285		0.390379	3.17323					14	DHZR	2.78285			3.17323		DHPA
15	tZOG	0.638709	1.09338	0.739691	2.47178					15	tZOG		1.09338	0.739691	2.47178		iP	+	+
2	OxIAA	0.341114	0.504349	1.60141	2.44687					2	OxIAA			1.60141	2.44687		iPR	+	+	+
16	tZROG	0.540989	0.865194	0.717593	2.12378					16	tZROG		0.865194		2.12378		tZ	+	+	+
28	GA53	0.569736	2.25605	-1.04594	1.77984					28	GA53			-1.04594	1.77984		tZR	+	+	+
29	Similar to GA5	0.404911	0.607226	0.760993	1.77313					29	Similar to GA5			0.760993	1.77313		cZR
23	GA15	-0.511131	1.14935	-0.232891	0.405324					23	GA15	-0.511131			0.405324		DHZR	+
13	cZR	0.369813			0.369813					13	cZR				0.369813		tZOG		+	+
24	GA19	-0.67464	0.309671	-0.0688299	-0.433799					24	GA19				-0.433799		tZROG		+
8	DHPA	0.0287156	-0.314657	-0.209798	-0.495739					8	DHPA				-0.495739		GA1	+	+	+
7	PA	-0.712685	-0.182736	0.282549	-0.612872					7	PA	-0.712685			-0.612872		GA3		+	+
5	ABA	-0.374503	-0.14257	-0.319058	-0.836131					5	ABA				-0.836131		GA4	+		+
22	GA12	-0.773497	-0.0442426	-0.284851	-1.10259					22	GA12	-0.773497			-1.10259		GA7	+		+
27	GA51	-0.550909	0.472663	-1.05593	-1.13418					27	GA51				-1.13418		GA9	+		+
18	GA3	-0.0498793	-0.589093	-0.781847	-1.42082					18	GA3		-0.589093	-0.781847	-1.42082		GA12	+
6	ABAglu	-0.930546	-1.03945	-0.429175	-2.39917					6	ABAglu	-0.930546	-1.03945	-0.429175	-2.39917		GA15	+
17	GA1	-0.607593	-0.878368	-1.34262	-2.82858					17	GA1	-0.607593	-0.878368	-1.34262	-2.82858		GA19
25	GA20	-2.74658	1.81413	-2.11527	-3.04772					25	GA20				-3.04772		GA20
21	GA9	-0.995909	-0.450066	-1.95443	-3.40041					21	GA9	-0.995909		-1.95443	-3.40041		GA24	+		+
26	GA24	-1.49845	-0.792904	-1.12431	-3.41566					26	GA24	-1.49845		-1.12431	-3.41566		GA51
20	GA7	-2.57353	-0.455797	-1.54893	-4.57826					20	GA7	-2.57353		-1.54893	-4.57826		GA53			+
19	GA4	-2.23359	-0.59009	-2.65521	-5.47889					19	GA4	-2.23359		-2.65521	-5.47889		Similar to GA5			+
										Nr.	Hormone	G vs F 68	G vs F 83	G vs F 97	Sum		Hormone	68 Gala: Significant Class B	83 Gala: Significant Class B	97 Gala: Significant Class B
										11	tZ	2.79076	3.05761	2.65909	8.50746		IAA	+	+	+
										9	iP	2.23869	1.90132	1.31902	5.45903		OxIAA	+		+
										10	iPR	1.32481	2.29427	1.77076	5.38983		IAAglu	+	+
										12	tZR	1.32661	2.15776	1.61416	5.09852		JA	+	+	+
										1	IAA	0.470452	1.33385	1.45341	3.25771		ABA	+		+
										4	JA	0.86238	0.781651	1.5894	3.23343		ABAglu	+	+	+
										3	IAAglu	1.55966	1.39264		2.95231		PA	+
										14	DHZR	2.78285			2.78285		DHPA			+
										16	tZROG	0.540989	0.865194	0.717593	2.12378		iP	+	+	+
										2	OxIAA	0.341114		1.60141	1.94252		iPR	+	+	+
										15	tZOG		1.09338	0.739691	1.83307		tZ	+	+	+
										29	Similar to GA5	0.404911	0.607226	0.760993	1.77313		tZR	+	+	+
										13	cZR				0		cZR
										24	GA19				0		DHZR	+
										8	DHPA			-0.209798	-0.209798		tZOG		+	+
										23	GA15	-0.511131			-0.511131		tZROG	+	+	+
										5	ABA	-0.374503		-0.319058	-0.693561		GA1	+	+	+
										7	PA	-0.712685			-0.712685		GA3		+	+
										28	GA53			-1.04594	-1.04594		GA4	+		+
										22	GA12	-0.773497		-0.284851	-1.05835		GA7	+		+
										18	GA3		-0.589093	-0.781847	-1.37094		GA9	+		+
										27	GA51	-0.550909		-1.05593	-1.60684		GA12	+		+
										6	ABAglu	-0.930546	-1.03945	-0.429175	-2.39917		GA15	+
										17	GA1	-0.607593	-0.878368	-1.34262	-2.82858		GA19
										21	GA9	-0.995909		-1.95443	-2.95034		GA20	+		+
										26	GA24	-1.49845	-0.792904	-1.12431	-3.41566		GA24	+	+	+
										20	GA7	-2.57353		-1.54893	-4.12246		GA51	+		+
										25	GA20	-2.74658		-2.11527	-4.86185		GA53			+
										19	GA4	-2.23359		-2.65521	-4.8888		Similar to GA5	+	+	+

## Sheet: signific
DAFB	68	68	83	83	97	97			Concatenate (class A and B)
Hormone	Gala: Significant Class A	Gala: Significant Class B	Gala: Significant Class A	Gala: Significant Class B	Gala: Significant Class A	Gala: Significant Class B			68	83	97
IAA		+	+	+	+	+			+	++	++
OxIAA		+			+	+			+		++
IAAglu	+	+		+					++	+
JA	+	+	+	+	+	+			++	++	++
ABA		+				+			+		+
ABAglu	+	+	+	+	+	+			++	++	++
PA	+	+							++
DHPA						+					+
iP	+	+	+	+		+			++	++	+
iPR	+	+	+	+	+	+			++	++	++
tZ	+	+	+	+	+	+			++	++	++
tZR	+	+	+	+	+	+			++	++	++
cZR
DHZR	+	+							++
tZOG			+	+	+	+				++	++
tZROG		+	+	+		+			+	++	+
GA1	+	+	+	+	+	+			++	++	++
GA3			+	+	+	+				++	++
GA4	+	+			+	+			++		++
GA7	+	+			+	+			++		++
GA9	+	+			+	+			++		++
GA12	+	+				+			++		+
GA15	+	+							++
GA19
GA20		+				+			+		+
GA24	+	+		+	+	+			++	+	++
GA51		+				+			+		+
GA53					+	+					++
Similar to GA5		+		+	+	+			+	+	++
